# Supplementary material for: Conditioned Generative Modeling of Molecular Glues: A Realistic AI Approach for Synthesizable Drug-like Molecules
Source: Biomolecules. 2025 Jun 10;15(6):849. doi: 10.3390/biom15060849 (PMC12190558; doi:10.3390/biom15060849)
Supplement: Supplementary file 1 [file biomolecules-15-00849-s001.zip]

Archive with 1 entries (1 files):
- biomolecules-3642987-supplementary.pdf
